# Supplementary material for: Environmental and Socio–Cultural Factors Impacting the Unique Gene Pool Pattern of Mae Hong-Son Chicken
Source: Animals (Basel). 2023 Jun 10;13(12):1949. doi: 10.3390/ani13121949 (PMC10295432; doi:10.3390/ani13121949)
Supplement: Supplementary file 1 [file animals-13-01949-s001.zip]

Archive with 37 entries (36 files):
- animals-2290853-supplementary_proof.pdf
- Figure S1.tif
- Figure S10.tif
- Figure S11.tif
- Figure S12.tif
- Figure S13.tif
- Figure S14.tif
- Figure S15.tif
- Figure S16.tif
- Figure S17.tif
- Figure S2.tiff
- Figure S3.tif
- Figure S4_RV1.tiff
- Figure S5.tif
- Figure S6.tif
- Figure S7.tif
- Figure S8.tif
- Figure S9.tif
- __MACOSX/
- __MACOSX/._animals-2290853-supplementary_proof.docx
- __MACOSX/._Figure S1.tif
- __MACOSX/._Figure S10.tif
- __MACOSX/._Figure S11.tif
- __MACOSX/._Figure S12.tif
- __MACOSX/._Figure S13.tif
- __MACOSX/._Figure S14.tif
- __MACOSX/._Figure S15.tif
- __MACOSX/._Figure S16.tif
- __MACOSX/._Figure S17.tif
- __MACOSX/._Figure S2.tiff
- __MACOSX/._Figure S3.tif
- __MACOSX/._Figure S4_RV1.tiff
- __MACOSX/._Figure S5.tif
- __MACOSX/._Figure S6.tif
- __MACOSX/._Figure S7.tif
- __MACOSX/._Figure S8.tif
- __MACOSX/._Figure S9.tif
